# Supplementary material for: From Lesions to Viral Clones: Biological and Molecular Diversity amongst Autochthonous Brazilian Vaccinia Virus
Source: Viruses. 2015 Mar 16;7(3):1218–37. doi: 10.3390/v7031218 (PMC4379567; doi:10.3390/v7031218)
Supplement: Supplementary File 1 [file viruses-07-01218-s001.xls]

## Sheet: MatrixOutput
Table S1. Estimates of Evolutionary Divergence between Sequences. The number of base substitutions per site from between sequences are shown. Analyses were conducted using the Tamura 3-parameter model [1]. The analysis involved 57 nucleotide sequences. Codon positions included were 1st+2nd+3rd+Noncoding. All positions containing gaps and missing data were eliminated. There were a total of 660 pos…
		1	2	3	4	5	6	7	8	9	10	11	12	13	14	15	16	17	18	19	20	21	22	23	24	25	26	27	28	29	30	31	32	33	34	35	36	37	38	39	40	41	42	43	44	45	46	47	48
1	VACV-BAB2V-C1
2	VACV-BAB2V-C2	0.00151762
3	VACV-BAB2V-C3	0.00151762	0
4	VACV-BAB2V-C4	0.00151762	0	0
5	VACV-BAB2V-C5	0.00151762	0	0	0
6	VACV-MGHV-C1	0.00151762	0	0	0	0
7	VACV-MGHV-C2	0.00151762	0	0	0	0	0
8	VACV-MGHV-C3	0.00151762	0	0	0	0	0	0
9	VACV-MGHV-C4	0.00151762	0	0	0	0	0	0	0
10	VACV-MGHV-C5	0.00151762	0	0	0	0	0	0	0	0
11	VACV-BAHV-C1	0.00151762	0	0	0	0	0	0	0	0	0
12	VACV-BAHV-C2	0.00151762	0	0	0	0	0	0	0	0	0	0
13	VACV-BAHV-C3	0.00151762	0	0	0	0	0	0	0	0	0	0	0
14	VACV-BAHV-C4	0.00151762	0	0	0	0	0	0	0	0	0	0	0	0
15	VACV-BAHV-C5	0.00151762	0	0	0	0	0	0	0	0	0	0	0	0	0
16	VACV-ESBV-C1	0.00151762	0	0	0	0	0	0	0	0	0	0	0	0	0	0
17	VACV-ESBV-C2	0.0030402	0.00151762	0.00151762	0.00151762	0.00151762	0.00151762	0.00151762	0.00151762	0.00151762	0.00151762	0.00151762	0.00151762	0.00151762	0.00151762	0.00151762	0.00151762
18	VACV-ESBV-C4	0.0030402	0.00151762	0.00151762	0.00151762	0.00151762	0.00151762	0.00151762	0.00151762	0.00151762	0.00151762	0.00151762	0.00151762	0.00151762	0.00151762	0.00151762	0.00151762	0
19	VACV-ESBV-C3	0.0030402	0.00151762	0.00151762	0.00151762	0.00151762	0.00151762	0.00151762	0.00151762	0.00151762	0.00151762	0.00151762	0.00151762	0.00151762	0.00151762	0.00151762	0.00151762	0	0
20	VACV-ESBV-C5	0.0030402	0.00151762	0.00151762	0.00151762	0.00151762	0.00151762	0.00151762	0.00151762	0.00151762	0.00151762	0.00151762	0.00151762	0.00151762	0.00151762	0.00151762	0.00151762	0	0	0
21	VACV-GOB2V-C1	0.00304018	0.00151761	0.00151761	0.00151761	0.00151761	0.00151761	0.00151761	0.00151761	0.00151761	0.00151761	0.00151761	0.00151761	0.00151761	0.00151761	0.00151761	0.00151761	0.00304018	0.00304018	0.00304018	0.00304018
22	VACV-GOB2V-C2	0.00304018	0.00151761	0.00151761	0.00151761	0.00151761	0.00151761	0.00151761	0.00151761	0.00151761	0.00151761	0.00151761	0.00151761	0.00151761	0.00151761	0.00151761	0.00151761	0.00304018	0.00304018	0.00304018	0.00304018	0
23	VACV-GOB2V-C3	0.00151762	0	0	0	0	0	0	0	0	0	0	0	0	0	0	0	0.00151762	0.00151762	0.00151762	0.00151762	0.00151761	0.00151761
24	VACV-GOB2V-C4	0.00151762	0	0	0	0	0	0	0	0	0	0	0	0	0	0	0	0.00151762	0.00151762	0.00151762	0.00151762	0.00151761	0.00151761	0
25	VACV-GOB2V-C5	0.00151762	0	0	0	0	0	0	0	0	0	0	0	0	0	0	0	0.00151762	0.00151762	0.00151762	0.00151762	0.00151761	0.00151761	0	0
26	VACV-MGBV-C1	0.00151762	0	0	0	0	0	0	0	0	0	0	0	0	0	0	0	0.00151762	0.00151762	0.00151762	0.00151762	0.00151761	0.00151761	0	0	0
27	VACV-MGBV-C2	0.00151762	0	0	0	0	0	0	0	0	0	0	0	0	0	0	0	0.00151762	0.00151762	0.00151762	0.00151762	0.00151761	0.00151761	0	0	0	0
28	VACV-MGBV-C3	0.00151762	0	0	0	0	0	0	0	0	0	0	0	0	0	0	0	0.00151762	0.00151762	0.00151762	0.00151762	0.00151761	0.00151761	0	0	0	0	0
29	VACV-MGBV-C4	0.00151762	0	0	0	0	0	0	0	0	0	0	0	0	0	0	0	0.00151762	0.00151762	0.00151762	0.00151762	0.00151761	0.00151761	0	0	0	0	0	0
30	VACV-PAB2V-C1	0.00456775	0.00304018	0.00304018	0.00304018	0.00304018	0.00304018	0.00304018	0.00304018	0.00304018	0.00304018	0.00304018	0.00304018	0.00304018	0.00304018	0.00304018	0.00304018	0.00151762	0.00151762	0.00151762	0.00151762	0.00151761	0.00151761	0.00304018	0.00304018	0.00304018	0.00304018	0.00304018	0.00304018	0.00304018
31	VACV-PAB2V-C2	0.0030402	0.00151762	0.00151762	0.00151762	0.00151762	0.00151762	0.00151762	0.00151762	0.00151762	0.00151762	0.00151762	0.00151762	0.00151762	0.00151762	0.00151762	0.00151762	0	0	0	0	0.00304018	0.00304018	0.00151762	0.00151762	0.00151762	0.00151762	0.00151762	0.00151762	0.00151762	0.00151762
32	VACV-PAB2V-C3	0.00151762	0	0	0	0	0	0	0	0	0	0	0	0	0	0	0	0.00151762	0.00151762	0.00151762	0.00151762	0.00151761	0.00151761	0	0	0	0	0	0	0	0.00304018	0.00151762
33	VACV-PAB2V-C4	0.00151762	0	0	0	0	0	0	0	0	0	0	0	0	0	0	0	0.00151762	0.00151762	0.00151762	0.00151762	0.00151761	0.00151761	0	0	0	0	0	0	0	0.00304018	0.00151762	0
34	VACV-BABV-C1	0.00151762	0	0	0	0	0	0	0	0	0	0	0	0	0	0	0	0.00151762	0.00151762	0.00151762	0.00151762	0.00151761	0.00151761	0	0	0	0	0	0	0	0.00304018	0.00151762	0	0
35	VACV-BABV-C2	0.0153263	0.0137739	0.0137739	0.0137739	0.0137739	0.0137739	0.0137739	0.0137739	0.0137739	0.0137739	0.0137739	0.0137739	0.0137739	0.0137739	0.0137739	0.0137739	0.0153263	0.0153263	0.0153263	0.0153263	0.0153262	0.0153262	0.0137739	0.0137739	0.0137739	0.0137739	0.0137739	0.0137739	0.0137739	0.0168838	0.0153263	0.0137739	0.0137739	0.0137739
36	VACV-BABV-C3	0.0153263	0.0137739	0.0137739	0.0137739	0.0137739	0.0137739	0.0137739	0.0137739	0.0137739	0.0137739	0.0137739	0.0137739	0.0137739	0.0137739	0.0137739	0.0137739	0.0153263	0.0153263	0.0153263	0.0153263	0.0153262	0.0153262	0.0137739	0.0137739	0.0137739	0.0137739	0.0137739	0.0137739	0.0137739	0.0168838	0.0153263	0.0137739	0.0137739	0.0137739	0
37	VACV-BABV-C4	0.0153263	0.0137739	0.0137739	0.0137739	0.0137739	0.0137739	0.0137739	0.0137739	0.0137739	0.0137739	0.0137739	0.0137739	0.0137739	0.0137739	0.0137739	0.0137739	0.0153263	0.0153263	0.0153263	0.0153263	0.0153262	0.0153262	0.0137739	0.0137739	0.0137739	0.0137739	0.0137739	0.0137739	0.0137739	0.0168838	0.0153263	0.0137739	0.0137739	0.0137739	0	0
38	VACV-BABV-C5	0.00151762	0	0	0	0	0	0	0	0	0	0	0	0	0	0	0	0.00151762	0.00151762	0.00151762	0.00151762	0.00151761	0.00151761	0	0	0	0	0	0	0	0.00304018	0.00151762	0	0	0	0.0137739	0.0137739	0.0137739
39	VACV-GOBV-C1	0.00151762	0	0	0	0	0	0	0	0	0	0	0	0	0	0	0	0.00151762	0.00151762	0.00151762	0.00151762	0.00151761	0.00151761	0	0	0	0	0	0	0	0.00304018	0.00151762	0	0	0	0.0137739	0.0137739	0.0137739	0
40	VACV-GOBV-C2	0.0153263	0.0137739	0.0137739	0.0137739	0.0137739	0.0137739	0.0137739	0.0137739	0.0137739	0.0137739	0.0137739	0.0137739	0.0137739	0.0137739	0.0137739	0.0137739	0.0153263	0.0153263	0.0153263	0.0153263	0.0153262	0.0153262	0.0137739	0.0137739	0.0137739	0.0137739	0.0137739	0.0137739	0.0137739	0.0168838	0.0153263	0.0137739	0.0137739	0.0137739	0	0	0	0.0137739	0.0137739
41	VACV-GOBV-C3	0.00151762	0	0	0	0	0	0	0	0	0	0	0	0	0	0	0	0.00151762	0.00151762	0.00151762	0.00151762	0.00151761	0.00151761	0	0	0	0	0	0	0	0.00304018	0.00151762	0	0	0	0.0137739	0.0137739	0.0137739	0	0	0.0137739
42	VACV-GOBV-C4	0.00151762	0	0	0	0	0	0	0	0	0	0	0	0	0	0	0	0.00151762	0.00151762	0.00151762	0.00151762	0.00151761	0.00151761	0	0	0	0	0	0	0	0.00304018	0.00151762	0	0	0	0.0137739	0.0137739	0.0137739	0	0	0.0137739	0
43	VACV-GOBV-C5	0.00151762	0	0	0	0	0	0	0	0	0	0	0	0	0	0	0	0.00151762	0.00151762	0.00151762	0.00151762	0.00151761	0.00151761	0	0	0	0	0	0	0	0.00304018	0.00151762	0	0	0	0.0137739	0.0137739	0.0137739	0	0	0.0137739	0	0
44	VACV-PABV-C1	0.00151762	0	0	0	0	0	0	0	0	0	0	0	0	0	0	0	0.00151762	0.00151762	0.00151762	0.00151762	0.00151761	0.00151761	0	0	0	0	0	0	0	0.00304018	0.00151762	0	0	0	0.0137739	0.0137739	0.0137739	0	0	0.0137739	0	0	0
45	VACV-PABV-C2	0.00151762	0	0	0	0	0	0	0	0	0	0	0	0	0	0	0	0.00151762	0.00151762	0.00151762	0.00151762	0.00151761	0.00151761	0	0	0	0	0	0	0	0.00304018	0.00151762	0	0	0	0.0137739	0.0137739	0.0137739	0	0	0.0137739	0	0	0	0
46	VACV-PABV-C3	0.00151762	0	0	0	0	0	0	0	0	0	0	0	0	0	0	0	0.00151762	0.00151762	0.00151762	0.00151762	0.00151761	0.00151761	0	0	0	0	0	0	0	0.00304018	0.00151762	0	0	0	0.0137739	0.0137739	0.0137739	0	0	0.0137739	0	0	0	0	0
47	VACV-PABV-C4	0.00151762	0	0	0	0	0	0	0	0	0	0	0	0	0	0	0	0.00151762	0.00151762	0.00151762	0.00151762	0.00151761	0.00151761	0	0	0	0	0	0	0	0.00304018	0.00151762	0	0	0	0.0137739	0.0137739	0.0137739	0	0	0.0137739	0	0	0	0	0	0
48	VACV-PABV-C5	0.00151762	0	0	0	0	0	0	0	0	0	0	0	0	0	0	0	0.00151762	0.00151762	0.00151762	0.00151762	0.00151761	0.00151761	0	0	0	0	0	0	0	0.00304018	0.00151762	0	0	0	0.0137739	0.0137739	0.0137739	0	0	0.0137739	0	0	0	0	0	0	0
49	VACV-P1V_(GU183769)	0.0230969	0.0215296	0.0215296	0.0215296	0.0215296	0.0215296	0.0215296	0.0215296	0.0215296	0.0215296	0.0215296	0.0215296	0.0215296	0.0215296	0.0215296	0.0215296	0.0230969	0.0230969	0.0230969	0.0230969	0.0230966	0.0230966	0.0215296	0.0215296	0.0215296	0.0215296	0.0215296	0.0215296	0.0215296	0.0246691	0.0230969	0.0215296	0.0215296	0.0215296	0.00761584	0.00761584	0.00761584	0.0215296	0.0215296	0.00761584	0.0215296	0.0215296	0.0215296	0.0215296	0.0215296	0.0215296	0.0215296	0.0215296
50	VACV-GP1V_(DQ206436)	0.0153263	0.0137739	0.0137739	0.0137739	0.0137739	0.0137739	0.0137739	0.0137739	0.0137739	0.0137739	0.0137739	0.0137739	0.0137739	0.0137739	0.0137739	0.0137739	0.0153263	0.0153263	0.0153263	0.0153263	0.0153262	0.0153262	0.0137739	0.0137739	0.0137739	0.0137739	0.0137739	0.0137739	0.0137739	0.0168838	0.0153263	0.0137739	0.0137739	0.0137739	0	0	0	0.0137739	0.0137739	0	0.0137739	0.0137739	0.0137739	0.0137739	0.0137739	0.0137739	0.0137739	0.0137739
51	VACV-P2V_(GU183770)	0.0030402	0.00151762	0.00151762	0.00151762	0.00151762	0.00151762	0.00151762	0.00151762	0.00151762	0.00151762	0.00151762	0.00151762	0.00151762	0.00151762	0.00151762	0.00151762	0	0	0	0	0.00304018	0.00304018	0.00151762	0.00151762	0.00151762	0.00151762	0.00151762	0.00151762	0.00151762	0.00151762	0	0.00151762	0.00151762	0.00151762	0.0153263	0.0153263	0.0153263	0.00151762	0.00151762	0.0153263	0.00151762	0.00151762	0.00151762	0.00151762	0.00151762	0.00151762	0.00151762	0.00151762
52	VACV-MURV_(DQ247770)	0.00456775	0.00304018	0.00304018	0.00304018	0.00304018	0.00304018	0.00304018	0.00304018	0.00304018	0.00304018	0.00304018	0.00304018	0.00304018	0.00304018	0.00304018	0.00304018	0.00151762	0.00151762	0.00151762	0.00151762	0.00151761	0.00151761	0.00304018	0.00304018	0.00304018	0.00304018	0.00304018	0.00304018	0.00304018	0	0.00151762	0.00304018	0.00304018	0.00304018	0.0168838	0.0168838	0.0168838	0.00304018	0.00304018	0.0168838	0.00304018	0.00304018	0.00304018	0.00304018	0.00304018	0.00304018	0.00304018	0.00304018
53	VACV-CTGV_(AF229247)	0.0030402	0.00151762	0.00151762	0.00151762	0.00151762	0.00151762	0.00151762	0.00151762	0.00151762	0.00151762	0.00151762	0.00151762	0.00151762	0.00151762	0.00151762	0.00151762	0	0	0	0	0.00304018	0.00304018	0.00151762	0.00151762	0.00151762	0.00151762	0.00151762	0.00151762	0.00151762	0.00151762	0	0.00151762	0.00151762	0.00151762	0.0153263	0.0153263	0.0153263	0.00151762	0.00151762	0.0153263	0.00151762	0.00151762	0.00151762	0.00151762	0.00151762	0.00151762	0.00151762	0.00151762
54	VACV-ARAV_(AY523994)	0.00151762	0	0	0	0	0	0	0	0	0	0	0	0	0	0	0	0.00151762	0.00151762	0.00151762	0.00151762	0.00151761	0.00151761	0	0	0	0	0	0	0	0.00304018	0.00151762	0	0	0	0.0137739	0.0137739	0.0137739	0	0	0.0137739	0	0	0	0	0	0	0	0
55	VACV-SV2_(EF063677)	0.00151762	0	0	0	0	0	0	0	0	0	0	0	0	0	0	0	0.00151762	0.00151762	0.00151762	0.00151762	0.00151761	0.00151761	0	0	0	0	0	0	0	0.00304018	0.00151762	0	0	0	0.0137739	0.0137739	0.0137739	0	0	0.0137739	0	0	0	0	0	0	0	0
56	VACV-GP2V_(DQ206437)	0.0030402	0.00151762	0.00151762	0.00151762	0.00151762	0.00151762	0.00151762	0.00151762	0.00151762	0.00151762	0.00151762	0.00151762	0.00151762	0.00151762	0.00151762	0.00151762	0	0	0	0	0.00304018	0.00304018	0.00151762	0.00151762	0.00151762	0.00151762	0.00151762	0.00151762	0.00151762	0.00151762	0	0.00151762	0.00151762	0.00151762	0.0153263	0.0153263	0.0153263	0.00151762	0.00151762	0.0153263	0.00151762	0.00151762	0.00151762	0.00151762	0.00151762	0.00151762	0.00151762	0.00151762
57	VACV-WR_(AY243312)	0.0153263	0.0137739	0.0137739	0.0137739	0.0137739	0.0137739	0.0137739	0.0137739	0.0137739	0.0137739	0.0137739	0.0137739	0.0137739	0.0137739	0.0137739	0.0137739	0.0153263	0.0153263	0.0153263	0.0153263	0.0153262	0.0153262	0.0137739	0.0137739	0.0137739	0.0137739	0.0137739	0.0137739	0.0137739	0.0168838	0.0153263	0.0137739	0.0137739	0.0137739	0	0	0	0.0137739	0.0137739	0	0.0137739	0.0137739	0.0137739	0.0137739	0.0137739	0.0137739	0.0137739	0.0137739
1. Tamura K. (1992). Estimation of the number of nucleotide substitutions when there are strong transition-transversion and G + C-content biases. Molecular Biology and Evolution 9:678-687; 2. Tamura K., Stecher G., Peterson D., Filipski A., and Kumar S. (2013). MEGA6: Molecular Evolutionary Genetics Analysis version 6.0. Molecular Biology and Evolution30: 2725-2729.
Disclaimer: Although utmost care has been taken to ensure the correctness of the caption, the caption text is provided "as is" without any warranty of any kind. Authors advise the user to carefully check the caption prior to its use for any purpose and report any errors or problems to the authors immediately (www.megasoftware.net). In no event shall the authors and their employers be liable for a…
[truncated: 8 more columns]
